# Supplementary material for: δ-Lactones—A New Class of Compounds That Are Toxic to E. coli K12 and R2–R4 Strains
Source: Materials (Basel). 2021 May 30;14(11):2956. doi: 10.3390/ma14112956 (PMC8199173; doi:10.3390/ma14112956)
Supplement: Supplementary file 1 [file materials-14-02956-s001.zip]

Archive with 1 entries (1 files):
- materials-1201923-supplementary.pdf
